# Supplementary material for: Anti-Inflammatory and Antipruritic Effects of Remote Ischaemic Postconditioning in a Mouse Model of Experimental Allergic Contact Dermatitis
Source: Medicina (Kaunas). 2023 Oct 12;59(10):1816. doi: 10.3390/medicina59101816 (PMC10608757; doi:10.3390/medicina59101816)
Supplement: Supplementary file 1 [file medicina-59-01816-s001.zip]

Archive with 1 entries (1 files):
- medicina-2609374-supplementary.pdf
